# Supplementary material for: Epidemic monitoring in real-time based on dynamic grid search and Monte Carlo numerical simulation algorithm
Source: PeerJ Comput Sci. 2023 Jul 12;9:e1479. doi: 10.7717/peerj-cs.1479 (PMC10403190; doi:10.7717/peerj-cs.1479)
Supplement: Supplemental Information 1 [file peerj-cs-09-1479-s001.m]

function [min_index]=finish(f)
[lengthx,lengthy]=size(f);%Get matrix information about the isolator
d=zeros(lengthx,1);%Initialize the distance matrix
stop=0;%Initialize the stop factor
for k=1:lengthx
    center=f(k,:);%Selective geometric center
    tem=0;%The intermediate variable records the distance between each two points
    for i=1:lengthx
        tem=sqrt((center(1,1)-f(i,1))^2+(center(1,2)-f(i,2))^2);%Calculate the distance from the center point to other points
        d(k)=d(k)+tem;%Update the sum of distances between the KTH center point and the other points
    end
    min_count=unique(min(d),'row');%Determine the d minimum
    index=find(d==min_count);%Determine the subscript corresponding to the minimum value
    min_index=f(index,:);
end
min_index=mean(min_index,1);
end
