# Supplementary material for: Epidemic monitoring in real-time based on dynamic grid search and Monte Carlo numerical simulation algorithm
Source: PeerJ Comput Sci. 2023 Jul 12;9:e1479. doi: 10.7717/peerj-cs.1479 (PMC10403190; doi:10.7717/peerj-cs.1479)
Supplement: Supplemental Information 2 [file peerj-cs-09-1479-s002.m]

function [a,fact_a,person] = infected(i,a,f,fact_a)
    tem1=1;%Intermediate variable 1。Number of infected persons
    tem2=(2*i-1)^2-(2*i-3)^2;%Intermediate variable 2，Maximum number of infections that day
    b=fact_a;
    length1=size(b,1);%Determine the number of rows of b
    a=zeros(tem2,2);%Initializes the maximum infection matrix of the day
    
    %Peripheral theoretical infection
%     for j=1:length1
%     a(tem1,:)=[b(j,1)-1,b(j,2)];%Positive left
%     tem1=tem1+1;
%     a(tem1,:)=[b(j,1)+1,b(j,1)];%right
%     tem1=tem1+1;
%     a(tem1,:)=[b(j,1),b(j,2)+1];%upright
%     tem1=tem1+1;
%     a(tem1,:)=[b(j,1),b(j,2)-1];%Right down
%     tem1=tem1+1;
%     a(tem1,:)=[b(j,1)-1,b(j,2)+1];%Upper left
%     tem1=tem1+1;
%     a(tem1,:)=[b(j,1)-1,b(j,2)-1];%Lower left
%     tem1=tem1+1;    
%     a(tem1,:)=[b(j,1)+1,b(j,2)+1];%Upper right
%     tem1=tem1+1;    
%     a(tem1,:)=[b(j,1)+1,b(j,2)-1];%Lower right
%     tem1=tem1+1;    
%     end
    %Actual infected person
%     if i~=2
%         b=fact_a;
%     end
    if sum(sum(f,1))~=0
    b(ismember(b,f,'rows')==1,:)=[]; 
    end
    length1=size(b,1);%Determine the number of rows of b
    [tem3,t]=find(fact_a);
    tem3=max(tem3)+1;
    for j=1:length1
    fact_a(tem3,:)=[b(j,1)-1,b(j,2)];%Positive left
    tem3=tem3+1;
    fact_a(tem3,:)=[b(j,1)+1,b(j,2)];%right
    tem3=tem3+1;
    fact_a(tem3,:)=[b(j,1),b(j,2)+1];%upright
    tem3=tem3+1;
    fact_a(tem3,:)=[b(j,1),b(j,2)-1];%Right down
    tem3=tem3+1;
    fact_a(tem3,:)=[b(j,1)-1,b(j,2)+1];%Upper left
    tem3=tem3+1;
    fact_a(tem3,:)=[b(j,1)-1,b(j,2)-1];%Lower left
    tem3=tem3+1;    
    fact_a(tem3,:)=[b(j,1)+1,b(j,2)+1];%Upper right
    tem3=tem3+1;    
    fact_a(tem3,:)=[b(j,1)+1,b(j,2)-1];%Lower right
    tem3=tem3+1;    
    end
    %Mark an infected person
%     a=unique(a,'row');
    fact_a=unique(fact_a,'row');
    if sum(f)~=0
    fact_a(ismember(fact_a,f,'rows')==1,:)=[]; 
    end
    person=tem1-1;%The number of infected people on that day was exported
end
