# Supplementary material for: Epidemic monitoring in real-time based on dynamic grid search and Monte Carlo numerical simulation algorithm
Source: PeerJ Comput Sci. 2023 Jul 12;9:e1479. doi: 10.7717/peerj-cs.1479 (PMC10403190; doi:10.7717/peerj-cs.1479)
Supplement: Supplemental Information 3 [file peerj-cs-09-1479-s003.m]

function  [A,F]=isolation(C,F,testing,A,location_x,location_y)
    length_testing=size(testing,1);
    %Determine whether there is a confirmed nucleic acid test today
    tem=0;%Record the number of confirmed cases on that day
    for i_testing=1:length_testing
        [row_A,column_A]=find(A);
        max_rowA=max(row_A);
        if C(testing(i_testing,1),testing(i_testing,2))==1
            A(max_rowA+1,1)=testing(i_testing,1);
            A(max_rowA+1,2)=testing(i_testing,2);
            tem=tem+1;
        end
    end
    %The people around the person diagnosed today are classified as pseudo-quarantined
    [row_A,column_A]=find(A);
    max_rowA=max(row_A);
    for i_F=1:tem
        [row_F,column_F]=find(F);
        max_rowF=max(row_F);
            F(max_rowF+1,:)=[A(max_rowA-i_F+1,1),A(max_rowA-i_F+1,2)];%itself
            F(max_rowF+2,:)=[-1+location_x(A(max_rowA-i_F+1,1),A(max_rowA-i_F+1,1)),location_y(A(max_rowA-i_F+1,2))];%Positive left
            F(max_rowF+3,:)=[1+location_x(A(max_rowA-i_F+1,1),A(max_rowA-i_F+1,1)),location_y(A(max_rowA-i_F+1,2))];%right
            F(max_rowF+4,:)=[-1+location_x(A(max_rowA-i_F+1,1),A(max_rowA-i_F+1,1)),1+location_y(A(max_rowA-i_F+1,2))];%Upper left
            F(max_rowF+5,:)=[-1+location_x(A(max_rowA-i_F+1,1),A(max_rowA-i_F+1,1)),-1+location_y(A(max_rowA-i_F+1,2))];%Lower left
            F(max_rowF+6,:)=[1+location_x(A(max_rowA-i_F+1,1),A(max_rowA-i_F+1,1)),1+location_y(A(max_rowA-i_F+1,2))];%Upper right
            F(max_rowF+7,:)=[1+location_x(A(max_rowA-i_F+1,1),A(max_rowA-i_F+1,1)),-1+location_y(A(max_rowA-i_F+1,2))];%Lower right
            F(max_rowF+8,:)=[location_x(A(max_rowA-i_F+1,1),A(max_rowA-i_F+1,1)),1+location_y(A(max_rowA-i_F+1,2))];%upright
            F(max_rowF+9,:)=[location_x(A(max_rowA-i_F+1,1),A(max_rowA-i_F+1,1)),-1+location_y(A(max_rowA-i_F+1,2))];%Right down
    end
    %Output data
    F=F;%Pseudo-isolator matrix

end
