# Supplementary material for: Epidemic monitoring in real-time based on dynamic grid search and Monte Carlo numerical simulation algorithm
Source: PeerJ Comput Sci. 2023 Jul 12;9:e1479. doi: 10.7717/peerj-cs.1479 (PMC10403190; doi:10.7717/peerj-cs.1479)
Supplement: Supplemental Information 4 [file peerj-cs-09-1479-s004.m]

%% %% nucleic acid test evenly distributed
% total=zeros(200,200); % Initializes the region matrix
% [row,column]=size(total); % Retrieves the row and column of the region matrix
% location_x=repmat(1:row-2,[Column-2,1]); % defines the initial position abscissa
% location_y=1:column-2; % Defines the initial position coordinates
% figure(1);
% plot(location_x,location_y,'s','color','b'); % Plot the area
% infect=row/2
% % Image of infection source
% for i=1:50
%     figure(1);
%     hold on;
%     plot(location_x(infect-i:infect+i,infect-i:infect+i),location_y(infect-i:infect+i),'s','color','r')
% pause(0.5);
% end

%%  Point-to-point transmission
tic
clear;clc
% hold off
n=1000;%Define cycle number
day=zeros(n,1);%Define the end date of each loop
people=zeros(n,1);%Define the number of monitoring cells per cycle；
result_over=zeros(n,2);%Initializes the infected zero position matrix
min_index=zeros(1,2);

for ii=1:n
    total=zeros(56,56);%Initializes the region matrix 
    [row,column]=size(total);%Take the row and column of the region matrix
    location_x=repmat(1:row,[column,1]);%Define the initial position abscissa
    location_y=1:column;%Define the initial position coordinates
    infect=(row)/2;%Center of infection
    figure(ii);
    plot(location_x,location_y,'s','color','b');%Plot an area
    hold on;
    % Initialize the raw data
    C=zeros(row,column);%Original state matrix (all normal persons 0, no infected persons 1)
    length=size(C,1);%Or the length of the original state matrix C
    A=zeros(row^2,2);%Initialize the diagnosable matrix (location)
    F=zeros(row^2,2);%Initializing the pseudo-isolator matrix (at its location)
    F(1,1)=1;F(1,2)=1;%No practical meaning to facilitate subsequent operations
    C(length/2,length/2)=1;%Assign a value of 1 to the central patient status
    %Patient zero marker
    A(1,:)=[location_x(infect,infect),location_y(infect)];%Define patient zero as the center of infection
    plot(repmat(A(1,1),[1,2]),A(1,2),'.','markersize',10,'color','r');%The zero infected person is marked red on the initial image
    plot(repmat(A(1,1),[1,2]),A(1,2),'o','markersize',10,'color','r');%Put a red circle around Infected zero on the initial image
    
    % Initiate infection
    infected_person=1;%Infection variable, record the number of infections
    a=[infect,infect];
    testing= round(rand(round((row-2)*(row-2)*0.2),2)*(row-3)+1);
    % testing=[28,28;20,28;20,20;28,20];%The location of nucleic acid detection point is obtained by planning algorithm
    % testing=[28,28;20,28;20,20;28,20];%The location of the nucleic acid detection site is obtained through a planning algorithm
    % testing=[28,28;20,28;20,20;28,20];%The location of the nucleic acid detection site is obtained through a planning algorithm
    % testing=[28,28;20,28;20,20;28,20];%The location of the nucleic acid detection site is obtained through a planning algorithm
    % testing=[27,28;21,25;20,24;23,26];%The location of the nucleic acid detection site is obtained through a planning algorithm
    f=[];
    fact_a=[infect,infect];%Coordinates of the infected from day one
%     fact_a=[21,21];
    over=0;
    NAT=0;%Number of initial nucleic acid test persons
    for i=2:50
        %Update Infected today
        [a,fact_a,person]=infected(i,a,f,fact_a);
        infected_person=infected_person+person;%Number of iterative infections
        length2=size(fact_a,1);
        for k=1:length2
            plot(fact_a(k,1),fact_a(k,2),'.','markersize',10,'color','r')%The infected person is marked red on the initial image
            hold on;
                pause(0.5);
        end
        %Update the status of infected persons today
        length_a=size(fact_a,1);
        for i_C=1:length_a
            C(fact_a(i_C,1),fact_a(i_C,2))=1;
        end
        
        %Mark today's nucleic acid tester
        length_testing=size(testing,1);
        for i_testing=1:length_testing
            hold on
            plot(testing(i_testing,1),testing(i_testing,2),'o','markersize',10,'color','g')%Put a green circle around the nucleic acid tester on the image
            NAT=NAT+1;
        end
        %The false isolation matrix was obtained by judging the negative and positive of nucleic acid testers
        [A,F]=isolation(C,F,testing,A,location_x,location_y);
        A=unique(A,'row');
        %Flag today's fake quarantine
        f1=unique(F,'row');
        f1([1,2],:)=[];
        [rowf1,columnf1]=find(f1(:,1));
        length_f1=size(find(rowf1),1);
        for i_F=1:length_f1
            hold on
            plot(unique(f1(i_F,1),'row'),f1(i_F,2),'o','markersize',10,'color','k')%Add a black circle to the false isolator on the image
                    pause(0.5);
        end
        %Update next day data
        testing=unique([testing;f1],'row');%Update the next day nucleic acid testers
        f=unique([f;f1],'row');%Update the next day pseudo isolator
        if over==sum(sum(C,1))
            break;
        end
        over=sum(sum(C,1));
    end
    min_index=finish(f);%Call the over function to get approximate patient zero when the outbreak is completely contained
    result_over(ii,:)=min_index;%Update the approximate infection center for each cycle
    day(ii)=i-1;%Update the monitoring days per cycle
    people(ii)=NAT;%Update the number of detection cells per cycle
end
result_center=mean(result_over,1);%The final approximation of infected zero
result_center_xerror=100*abs(result_center(1,1)-infect)/infect;%Calculate the relative error of x position
result_center_yerror=100*abs(result_center(1,2)-infect)/infect;%Calculate the relative error of the y position
disp([num2str(n),'The approximate detection days of the second cycle are：',num2str(mean(day)+14)]);
disp([num2str(n),'The approximate detection cell number of the second cycle is：',num2str(mean(people))]);
disp([num2str(n),'The approximation of the second cycle determines the coordinates of the zero infected person as：',num2str(result_center)]);
disp([num2str(n),'The coordinates of the actual zero infected person in the second cycle are：',num2str([infect,infect])]);
disp([num2str(n),'The approximation of the second cycle determines the abscess error of the zero infected person：',num2str(result_center_xerror),'%']);
disp([num2str(n),'The approximation of the second cycle determines the ordinate error of the zero infected person：',num2str(result_center_yerror),'%']);
toc
